# Supplementary material for: Therapeutic Potential of Injectable Nano-Mupirocin Liposomes for Infections Involving Multidrug-Resistant Bacteria
Source: Pharmaceutics. 2021 Dec 17;13(12):2186. doi: 10.3390/pharmaceutics13122186 (PMC8706398; doi:10.3390/pharmaceutics13122186)
Supplement: Supplementary file 1 [file pharmaceutics-13-02186-s001.zip]

Archive with 3 entries (2 files):
- pharmaceutics-1503216-Supplementary materials/
- pharmaceutics-1503216-Supplementary materials/pharmaceutics-1503216-Supplementary materials.pdf
- pharmaceutics-1503216-Supplementary materials/Supp Video Pharmaceutics.mp4
